# Supplementary material for: Physical Properties of Gelatin-Based Hydrogels Incorporated with Soybean Straw Nanocellulose Obtained by Enzymatic Hydrolysis
Source: Foods. 2025 Jun 26;14(13):2269. doi: 10.3390/foods14132269 (PMC12248791; doi:10.3390/foods14132269)
Supplement: Supplementary file 1 [file foods-14-02269-s001.zip]

Archive with 1 entries (1 files):
- foods-3687739-supplementary.pdf
